# Supplementary material for: Enhanced Lateral Flow Immunoassay for Pesticide Paraquat Based on Combining Magnetite and Gold Nanoparticles
Source: Toxics. 2025 Dec 19;14(1):2. doi: 10.3390/toxics14010002 (PMC12845944; doi:10.3390/toxics14010002)
Supplement: Supplementary file 1 [file toxics-14-00002-s001.zip]

Archive with 1 entries (1 files):
- toxics-3987234-supplementary.pdf
